# Supplementary material for: Real-Time MRI Monitoring of Liquid Embolic Agent (Onyx) Injection in a Swine Arteriovenous Malformation Model
Source: Brain Sci. 2023 Jun 6;13(6):915. doi: 10.3390/brainsci13060915 (PMC10295955; doi:10.3390/brainsci13060915)
Supplement: Supplementary file 1 [file brainsci-13-00915-s001.zip]

Archive with 2 entries (2 files):
- Video S1 ¿C gadolinium test infusion.mov
- Video S2 ¿C Onyx injection under real-time MRI.mov
